# Supplementary material for: Stepwise Targeted Matching Strategy for Comprehensive Profiling of Xanthohumol Metabolites In Vivo and In Vitro Using UHPLC-Q-Exactive Orbitrap Mass Spectrometer
Source: Molecules. 2023 Jul 2;28(13):5168. doi: 10.3390/molecules28135168 (PMC10343281; doi:10.3390/molecules28135168)
Supplement: Supplementary file 1 [file molecules-28-05168-s001.zip]

Archive with 1 entries (1 files):
- molecules-2441766-supplementary.pdf
